# Supplementary material for: Neonatal but not juvenile gene therapy reduces seizures and prolongs lifespan in SCN1B–Dravet syndrome mice
Source: J Clin Invest. 2025 Jan 23;135(5):e182584. doi: 10.1172/JCI182584 (PMC11870736; doi:10.1172/JCI182584)
Supplement: Supporting data values [file jci-135-182584-s238.xlsx]

## Sheet: Fig 1A
Untreated	AAV-Navβ1
1	0.513494
1	0.654703
1	2.03666
1	0.898121

## Sheet: Fig 1B
Untreated	AAV-Navβ1
1	749.294
1	1425.08
1	963.984
1	1309.59

## Sheet: Fig 1C
WT	Null
1	0.499749
1	0.950473
1	0.642939
1	0.873441

## Sheet: Fig 1D
Untreated	AAV-Navβ1
1	5.54177
1	6.50695
1	43.8486
1	12.9967

## Sheet: Fig 1E
WT	Null
1	0.578873
1	0.48034
1	0.506583
1

## Sheet: Fig 1F
Untreated	AAV-Navβ1
1	1.41657
1	2.02466
1	1.4974
1	1.40604

## Sheet: Fig 1G
WT	Null
1	0.832318
1	1.18961
1	0.879813
1	0.826133

## Sheet: Fig 1H
Untreated	AAV-Navβ1
1	0.513494
1	0.654703
1	2.03666
1	0.898121

## Sheet: Fig 3C
PV+ Interneurons
Input-Output Curves of AP firing
Untreated
																					Wild-Type (WT)
Sweeps	1	2	3	4	5	6	7	8	9	10	11	12	13	14	15	16	17	18	19	20	21	22	23	24	25	26	27	28	29	30	31	32	33	34	35	36	37	38	39	40	41	42	43	44	45	46	47
File Name\Current Injection (pA)	-60	-50	-40	-30	-20	-10	0	10	20	30	40	50	60	70	80	90	100	110	120	130	140	150	160	170	180	190	200	210	220	230	240	250	260	270	280	290	300	310	320	330	340	350	360	370	380	390	400
231110005	0	0	0	0	0	0	0	0	0	0	0	0	0	12	28	36	45	51	54	58	62	64	66	68	70	71	73	75	76	76	77	77	78	78	79	79	80	80	80	80	80	80	80	80	81	81	82
231110017	0	0	0	0	0	0	0	0	0	0	0	11	38	53	65	74	81	86	91	97	104	108	111	115	118	121	124	128	130	133	136	139	142	143	144	145	144	146	146	147	147	148	149	151	154	156	157
231110031	0	0	0	0	0	0	0	0	0	0	0	0	0	0	0	0	0	0	0	1	7	33	44	51	55	60	64	66	70	73	76	78	80	84	86	89	90	92	94	94	97	99	100	101	101	102	103
231110037	0	0	0	0	0	0	0	0	0	0	0	0	0	0	0	0	1	4	8	25	42	52	61	68	76	82	86	92	96	98	102	104	107	108	111	113	114	116	118	118	119	120	121	120	120	122	122
231130039	0	0	0	0	0	0	0	1	5	7	8	9	11	11	12	14	14	15	15	15	16	17	19	19	21	22	32	22	24	20	22	25	19	18	20	19	23	21	23	22	19	21	13	18	17	6	1
232170015	0	0	0	0	0	0	0	0	0	0	0	13	26	35	42	50	56	60	65	69	72	76	78	81	83	84	84	85	85	87	89	89	93	94	94	95	96	98	99	99	101	102	103	103	103	104	104
232190005	0	0	0	0	0	0	0	0	0	0	15	23	31	38	45	51	55	61	65	69	72	75	78	80	83	86	88	90	91	93	93	94	95	96	97	97	98	99	99	100	100	101	101	100	101	101	101
232190018	0	0	0	0	0	0	0	7	13	17	19	21	23	24	25	27	28	29	30	31	31	32	33	33	34	34	34	35	35	36	35	36	36	36	37	38	37	39	39	38	39	39	40	41	41	32	34
232190025	0	0	0	0	0	0	0	0	0	1	2	5	9	23	33	40	45	50	54	58	63	66	69	72	75	77	80	82	85	86	87	89	89	91	93	93	93	96	95	97	97	98	98	100	99	100	100
233120024	0	0	0	0	0	0	0	0	0	0	0	0	0	0	22	29	33	37	40	44	46	49	53	55	57	59	61	63	66	68	69	71	72	73	75	75	76	76	77	78	78	78	79	80	80	80	81
233140006	0	0	0	0	0	0	0	0	0	0	0	0	0	0	0	0	0	0	0	0	0	21	38	51	63	69	76	78	81	84	85	88	89	92	93	95	96	96	99	100	100	101	102	102	103	103	104
233140030	0	0	0	0	0	0	0	0	0	0	0	0	0	0	0	0	0	0	0	5	25	38	47	55	66	78	81	86	88	92	96	97	103	109	113	118	123	130	142	138	133	132	131	133	132	130	129
233140037	0	0	0	0	0	0	0	0	0	0	0	1	2	0	1	1	1	2	3	11	67	78	88	99	106	109	112	117	123	134	142	146	143	145	147	147	145	145	147	143	139	145	144	145	113	92	115
24n200009	0	0	0	0	0	0	0	0	0	0	0	1	1	16	40	50	57	63	66	71	76	80	82	86	87	91	97	94	98	98	101	103	103	107	110	108	110	110	111	112	113	114	115	116	118	118	119
24n200023	0	0	0	0	0	0	0	0	0	0	0	0	0	0	0	0	0	0	0	0	0	0	0	0	7	23	32	43	49	54	59	61	64	67	70	72	74	77	78	81	83	84	86	87	89	91	92
24n210050	0	0	0	0	0	0	0	0	0	0	0	0	0	0	0	0	0	0	2	24	42	50	58	65	70	75	82	85	90	93	97	100	104	108	110	113	115	117	119	121	123	125	126	128	129	130	132
n	16	16	16	16	16	16	16	16	16	16	16	16	16	16	16	16	16	16	16	16	16	16	16	16	16	16	16	16	16	16	16	16	16	16	16	16	16	16	16	16	16	16	16	16	16	16	16
Mean	0	0	0	0	0	0	0	0.5	1.125	1.5625	2.75	5.25	8.8125	13.25	19.5625	23.25	26	28.625	30.8125	36.125	45.3125	52.4375	57.8125	62.375	66.9375	71.3125	75.375	77.5625	80.4375	82.8125	85.375	87.3125	88.5625	90.5625	92.4375	93.5	94.625	96.125	97.875	98	98	99.1875	99.25	100.312	98.8125	96.75	98.5
SD	0	0	0	0	0	0	0	1.75119	3.40343	4.47167	5.96098	7.8613	13.1007	16.9214	21.0047	24.6184	27.4178	29.588	31.1239	30.865	30.4909	28.1637	27.7254	28.858	28.5925	27.4487	26.3739	27.5438	27.9236	29.7214	30.8629	31.2126	32.1869	32.9464	33.0595	33.4345	32.9482	33.6786	34.5926	34.2209	33.949	34.3283	35.4542	34.968	33.5901	36.4884	37.502
SEM	0	0	0	0	0	0	0	0.437798	0.850857	1.11792	1.49025	1.96532	3.27518	4.23035	5.25117	6.15461	6.85444	7.397	7.78097	7.71626	7.62273	7.04093	6.93134	7.2145	7.14812	6.86217	6.59348	6.88596	6.98091	7.43035	7.71572	7.80316	8.04672	8.23659	8.26487	8.35863	8.23705	8.41966	8.64816	8.55521	8.48725	8.58206	8.86355	8.74201	8.39753	9.12209	9.3755
																					Scn1b Null
Sweeps	1	2	3	4	5	6	7	8	9	10	11	12	13	14	15	16	17	18	19	20	21	22	23	24	25	26	27	28	29	30	31	32	33	34	35	36	37	38	39	40	41	42	43	44	45	46	47
File Name\Current Injection (pA)	-60	-50	-40	-30	-20	-10	0	10	20	30	40	50	60	70	80	90	100	110	120	130	140	150	160	170	180	190	200	210	220	230	240	250	260	270	280	290	300	310	320	330	340	350	360	370	380	390	400
231100003	0	0	0	0	0	0	0	7	11	13	15	16	17	18	19	19	20	20	20	20	20	20	20	20	20	20	23	23	13	8	5	3	4	5	2	3	4	3	3	2	2	2	2	2	2	2	2
231100019	0	0	0	0	0	0	0	0	0	0	0	0	0	6	18.5	25	30.5	35.5	39.5	43.5	47	50	53	56	58	61	62.5	65	66.5	68	69	70	71	71.5	74.5	75	76.5	76.5	74	71	58.5	51.5	43.5	39	43	34.5	34.5
231100032	0	0	0	0	0	0	0	0	0	0	0	0	2	26	34	40	46	50	55	59	63	66	69	72	74	76	78	80	83	85	86	88	89	91	91	92	100	103	104	105	106	106	107	107	107	107	108
231100048	0	0	0	0	0	0	0	0	0	1	1	5	22	33	40	54	51	58	65	67	71	75	75	77	81	81	85	87	90	91	93	96	97	98	100	99	102	104	103	104	105	105
231120003	0	0	0	0	0	0	0	0	0	0	0	0	16	34	44	52	59	64	69	73	76	78	81	84	85	88	90	92	94	95	96	97	98	99	99	100	100	101	102	102	103	103	105	105	106	106	107
231120022	0	0	0	0	0	0	0	0	0	9	36	48	55	62	64	72	78	89	95	91	96	101	104	106	108	112	115	114	114	119	119	122	124	124	127	126	127	127	127	128	140	145	141	145	130	110	113
231130007	0	0	0	0	0	0	0	0	0	0	4	6	7	8	10	11	12	13	13	14	16	16	18	19	20	22	24	24	26	32	28	29	30	30	40	47	38	37	37	40	41	37	54	35	44	59	45
231130012	0	0	0	0	0	1	3	42	51	46	56	61	70	70	76	79	86	91	98	97	98	101	103	105	107	107	109	111	113	112	115	107	111	101	87	82	80	59	72	68	63	55	55	57	45	44	40
231130028	0	0	0	0	0	0	0	0	0	0	0	0	0	0	0	0	0	0	1	24	30	37	43	48	53	56	61	65	67	69	71	73	75	77	80	82	83	85	87	88	89	91	92	92	100	101	103
232170008	0	0	0	0	0	0	0	0	0	1	1	42	45	55	55	60	65	64	67	68	66	69	71	67	68	59	37	29	25	15	10	8	9	11	7	5	7	7	6	4	4	5	4	4	6	4	4
232180002	0	0	0	0	0	0	0	0	0	0	22	10	37	40	42	49	52	51	49	53	57	60	63	65	66	68	71	72	75	76	78	77	79	80	82	84	85	86	87	88	90	90	92	93	93	95	94
232180020	0	0	0	0	0	0	0	0	0	1	37	52	62	65	71	73	78	82	86	87	90	94	97	97	100	102	106	105	108	111	112	116	115	116	118	121	120	121	120	123	124	124	127	121	112	117	94
233110003	0	0	0	0	0	0	0	0	0	0	0	0	1	0	6	13	23	42	50	55	59	63	68	76	78	81	85	87	90	94	97	100	101	102	103	104	108	109	109	112	114	115	116	118	120	121	121
233110021	0	0	0	0	0	0	0	0	0	0	0	0	14	41	55	64	69	74	77	82	87	90	91	95	94	94	95	97	81	66	60	43	26	24	14	11	9	7	7	6	6	6	5	5	5	5	5
233130002	0	0	0	0	0	0	0	8	16	20	25	29	30	33	34	35	37	37	38	38	40	40	38	38	29	42	35	29	30	30	24	18	21	17	15	8	6	5	5	7	6	5	9	6	8	5	5
233130011	0	0	0	0	0	0	41	41	41	44	45	46	51	49	52	54	56	58	60	63	65	68	68	71	72	74	74	75	78	77	79	81	81	80	83	72	29	31	28	18	12	5	5	5	4	3	3
233130027	0	0	0	0	0	0	0	0	1	2	3	7	10	22	34	43	47	52	58	60	63	68	72	75	81	84	86	86	90	93	96	97	100	100	103	105	107	109	109	110	113	113	114	116	116	119	118
233130039	0	0	0	0	0	0	0	0	3	7	9	11	12	14	14	16	16	18	19	20	20	21	22	22	22	22	22	22	21	22	22	21	23	22	22	24	23	23	24	23	24	24	26	26	26	26	26
24n210005	0	0	0	0	0	0	0	0	0	1	27	36	45	56	60	66	70	72	75	78	79	79	80	80	80	79	80	80	79	77	78	60	60	58	49	35	29	23	28	23	29	17	11	14	14	13	9
24n210032	0	0	0	0	0	0	0	0	0	0	16	27	30	37	43	47	51	55	55	58	59	61	63	65	65	65	66	65	64	63	64	56	43	38	30	21	12	13	13	11	12	16	13	13	10	12	9
n	20	20	20	20	20	20	20	20	20	20	20	20	20	20	20	20	20	20	20	20	20	20	20	20	20	20	20	20	20	20	20	20	20	20	20	20	20	20	20	20	20	20	19	19	19	19	19
Mean	0	0	0	0	0	0.05	2.2	4.9	6.15	7.25	14.85	19.8	26.3	33.45	38.575	43.6	47.325	51.275	54.475	57.525	60.1	62.85	64.95	66.9	68.05	69.65	70.225	70.4	70.375	70.15	70.1	68.1	67.85	67.225	66.325	64.8	62.275	61.475	62.25	61.65	62.075	60.775	59.0263	58.0526	57.4211	57.0263	54.7632
SD	0	0	0	0	0	0.223607	9.15711	12.7275	14.35	13.9694	17.5358	20.8013	22.0981	21.6636	21.9553	23.1002	24.2065	25.1728	26.7087	24.5836	24.9228	25.6562	25.9686	26.4195	27.46	27.091	28.882	30.0708	31.3977	32.9773	35.1027	36.8481	38.0751	38.2397	39.9764	41.4381	44.0273	44.8493	44.8493	46.3105	47.8128	49.2343	49.7863	50.4111	48.8277	48.5279	48.0042
SEM	0	0	0	0	0	0.05	2.04759	2.84596	3.20877	3.12366	3.92111	4.65132	4.94129	4.84414	4.90935	5.16537	5.41274	5.62881	5.97225	5.49707	5.57291	5.7369	5.80675	5.90758	6.14024	6.05774	6.45821	6.72403	7.02073	7.37395	7.8492	8.23947	8.51385	8.55066	8.93899	9.26584	9.84481	10.0286	10.0286	10.3553	10.6913	11.0091	11.4218	11.5651	11.2018	11.1331	11.0129

## Sheet: Fig 3D
PV+ Interneurons
Input-Output Curves of AP firing
AAV-Treated
																					WT-AAV
Sweeps	1	2	3	4	5	6	7	8	9	10	11	12	13	14	15	16	17	18	19	20	21	22	23	24	25	26	27	28	29	30	31	32	33	34	35	36	37	38	39	40	41	42	43	44	45	46	47
File Name\Current Injection (pA)	-60	-50	-40	-30	-20	-10	0	10	20	30	40	50	60	70	80	90	100	110	120	130	140	150	160	170	180	190	200	210	220	230	240	250	260	270	280	290	300	310	320	330	340	350	360	370	380	390	400
231180010	0	0	0	0	0	0	0	0	0	0	0	0	0	25	33	43	55	63	70	77	82	88	92	97	101	104	108	111	113	114	116	117	120	120	121	123	124	125	126	128	128	128	130	130	130	131	131
231180039	0	0	0	0	0	0	0	0	0	0	0	0	0	6	18	50	61	71	76	79	84	93	94	95	100	105	106	112	116	116	120	123	121	122	123	127	127	130	132	136	136	138	138	139	140	141	142
231200005	0	0	0	0	0	0	0	4	36	53	68	78	85	90	96	97	99	101	103	106	107	108	109	110	111	115	116	116	117	113	111	105	85	66	54	43	34	27	26	25	20	13	14	13	10	11	9
231200017	0	0	0	0	0	0	0	0	1	23	51	63	70	74	80	87	91	95	99	101	104	106	108	111	113	114	116	119	120	122	122	124	126	127	129	129	130	132	132	133	133	134	135	136	136	137	137
231200030	0	0	0	0	0	0	0	0	0	0	0	0	0	0	0	0	0	0	1	14	34	51	61	66	70	74	78	82	85	87	91	94	95	97	98	100	100	101	103	104	105	107	108	109	108	110	111
231200045	0	0	0	0	0	0	5	43	57	63	70	72	76	80	84	86	88	90	91	93	94	96	96	97	96	96	80	57	37	32	23	16	16	12	9	8	9	7	7	6	5	5	1	1	1	1	1
231250003	0	0	0	0	0	0	0	0	0	0	0	0	0	1	39	48	53	60	65	69	73	77	81	84	87	90	92	94	96	99	101	102	103	105	105	107	109	110	110	111	112	113	114	115	117	117	119
231250016	0	0	0	0	0	0	0	0	0	0	0	0	1	19	37	50	59	66	73	79	84	86	92	96	98	104	106	108	110	112	114	115	118	119	121	122	124	126	127	129	129	129	131	133	133	134	135
231250039	0	0	0	0	0	0	0	0	4	17	41	51	59	71	79	87	92	99	105	110	114	117	121	124	126	128	129	130	132	133	133	134	136	135	136	131	119	85	78	64	62	52	48	49	39	35	28
231250056	0	0	0	0	0	0	0	0	0	0	15	36	43	50	58	64	70	75	80	85	89	93	96	101	102	106	108	109	111	113	114	115	117	118	119	119	122	122	124	124	125	126	127	127	128	128	129
231270002	0	0	0	0	0	0	0	0	0	0	3	27	41	62	66	74	85	90	95	101	109	110	113	116	118	121	124	126	129	131	132	132	135	136	137	140	141	144	145	147	147	147	149	150	151	146	145
231270013	0	0	0	0	0	0	0	35	50	61	70	76	83	90	98	104	110	113	118	121	124	127	129	131	132	136	137	140	143	145	146	147	149	152	153	154	154	155	157	158	160	160	162	163	165	165	167
231270020	0	0	0	0	0	0	0	0	0	0	0	0	0	0	0	1	34	49	61	70	77	85	90	96	101	104	108	112	115	117	120	123	125	126	128	130	131	133	134	135	134	136	137	137	146	147	149
235020002	0	0	0	0	0	0	0	0	0	0	0	0	0	0	0	0	1	11	30	41	49	61	66	71	76	79	84	87	90	94	97	100	102	105	107	109	111	114	115	117	119	120	122	122	124	125	127
238030042	0	0	0	0	0	0	0	0	0	0	0	0	0	0	6	32	42	51	59	66	68	72	76	79	83	87	90	93	96	99	99	100	101	103	104	106	113	115	117	120	121	123	124	126	128	128	128
238030054	0	0	0	0	0	0	0	14	25	35	44	50	57	62	68	72	78	84	89	93	100	108	103	102	101	104	108	112	114	113	115	115	118	120	119	120	125	128	128	130	129	130	131	131	130	131	132
238030094	0	0	0	0	0	0	0	0	0	0	0	0	0	0	0	2	20	29	36	42	47	52	56	60	63	66	70	72	75	77	80	81	84	89	91	92	92	93	94	95	95	95	96	97	99	100	101
n	17	17	17	17	17	17	17	17	17	17	17	17	17	17	17	17	17	17	17	17	17	17	17	17	17	17	17	17	17	17	17	17	17	17	17	17	17	17	17	17	17	17	17	17	17	17	17
Mean	0	0	0	0	0	0	0.294118	5.64706	10.1765	14.8235	21.2941	26.6471	30.2941	37.0588	44.8235	52.7647	61.0588	67.4706	73.5882	79.2353	84.6471	90	93.1176	96.2353	98.7059	101.941	103.529	104.706	105.824	106.882	107.882	108.412	108.882	108.941	109.059	109.412	109.706	108.647	109.118	109.529	109.412	109.176	109.824	110.471	110.882	111	111.235
SD	0	0	0	0	0	0	1.21268	13.0955	19.2459	23.4607	28.6875	31.6898	34.8654	36.212	36.2668	35.6783	33.1445	31.8377	30.1622	27.6598	24.9398	22.0794	20.3804	19.6008	18.7342	18.6429	18.7387	21.3973	24.8048	25.6244	27.2394	28.7947	29.8284	31.9462	33.9199	35.4948	36.4688	38.7668	39.6057	41.3433	42.4265	44.4019	45.71	46.0409	47.9803	48.1858	49.507
SEM	0	0	0	0	0	0	0.294118	3.17613	4.66781	5.69006	6.95773	7.6859	8.4561	8.7827	8.79599	8.65326	8.03873	7.72178	7.3154	6.70849	6.04879	5.35504	4.94297	4.75389	4.54371	4.52157	4.54481	5.18961	6.01605	6.21483	6.60653	6.98373	7.23446	7.74809	8.22678	8.60876	8.84497	9.40234	9.60579	10.0272	10.2899	10.769	11.0863	11.1666	11.6369	11.6868	12.0072
																					Scn1b Null-AAV
Sweeps	1	2	3	4	5	6	7	8	9	10	11	12	13	14	15	16	17	18	19	20	21	22	23	24	25	26	27	28	29	30	31	32	33	34	35	36	37	38	39	40	41	42	43	44	45	46	47
File Name\Current Injection (pA)	-60	-50	-40	-30	-20	-10	0	10	20	30	40	50	60	70	80	90	100	110	120	130	140	150	160	170	180	190	200	210	220	230	240	250	260	270	280	290	300	310	320	330	340	350	360	370	380	390	400
231160011	0	0	0	0	0	0	0	0	0	0	1	0	0	2	47	54	59	67	68	70	76	77	81	83	88	89	92	94	94	95	95	94	93	93	91	91	90	90	90	89	74	70	54	47	34	18	18
231170005	0	0	0	0	0	0	0	0	0	0	0	0	0	0	0	25	44	53	60	68	75	80	85	89	93	98	101	104	108	110	110	113	114	117	118	120	122	124	125	126	128	129	131	131	133	133	134
231190002	0	0	0	0	0	0	0	0	0	0	0	0	3	19	31	41	47	56	61	69	75	81	84	86	89	91	93	95	97	99	100	103	104	105	105	106	107	108	109	108	110	107	106	94	74	67	55
231190042	0	0	0	0	0	0	0	0	0	0	0	0	0	0	0	0	0	0	2	34	43	53	61	69	74	79	85	88	93	97	102	107	109	113	116	116	118	118	120	121	123	123	123	124	123	124	125
231190049	0	0	0	0	0	0	0	0	0	0	32	58	67	78	85	88	95	100	105	111	115	117	119	121	123	126	127	130	132	135	135	135	137	138	138	140	139	140	142	142	143	143	144	144	145	148	148
231240005	0	0	0	0	0	0	0	0	0	0	0	2	6	40	49	57	64	68	72	76	78	81	83	85	87	88	88	89	90	91	91	92	92	92	93	93	93	92	92	91	64	38	41	27	24	15	13
231240027	0	0	0	0	0	0	0	0	0	0	0	0	0	0	0	0	0	1	1	1	2	13	38	47	55	60	64	68	73	75	80	82	84	86	88	90	92	94	97	97	98	100	101	102	103	103	103
231260007	0	0	0	0	0	0	0	0	0	2	28	46	60	69	77	85	90	95	100	103	106	110	112	114	117	119	121	122	124	126	126	127	128	129	129	128	128	124	109	75	64	96	58	48	29	23	19
231260028	0	0	0	0	0	0	0	0	8	35	46	59	68	77	84	89	93	97	99	101	103	104	105	106	101	83	60	41	26	17	16	10	8	9	7	7	6	6	6	4	4	4	4	4	5	3	4
235010002	0	0	0	0	0	0	0	0	0	0	0	0	0	0	7	25	36	44	50	55	61	65	70	73	75	81	83	87	89	91	93	95	97	97	98	99	100	100	102	102	104	104	105	106	107	109	109
235030002	0	0	0	0	0	0	0	0	0	0	0	0	8	21	32	39	46	53	59	66	72	78	82	86	91	94	98	99	102	104	105	106	108	109	111	111	112	114	114	115	115	116	117	117	117	118	118
n	11	11	11	11	11	11	11	11	11	11	11	11	11	11	11	11	11	11	11	11	11	11	11	11	11	11	11	11	11	11	11	11	11	11	11	11	11	11	11	11	11	11	11	11	11	11	11
Mean	0	0	0	0	0	0	0	0	0.727273	3.36364	9.72727	15	19.2727	27.8182	37.4545	45.7273	52.1818	57.6364	61.5455	68.5455	73.2727	78.0909	83.6364	87.1818	90.2727	91.6364	92	92.4545	93.4545	94.5455	95.7273	96.7273	97.6364	98.9091	99.4545	100.091	100.636	100.909	100.545	97.2727	93.3636	93.6364	89.4545	85.8182	81.2727	78.2727	76.9091
SD	0	0	0	0	0	0	0	0	2.41209	10.5097	16.9829	25.4755	29.557	32.6613	33.7975	32.4132	33.0993	34.2002	35.0353	31.6966	31.4328	28.7453	23.0316	20.9562	19.1525	18.2881	20.3421	24.0307	27.779	30.6606	30.7249	32.6316	33.6014	33.8155	34.5467	34.7518	35.1433	35.1609	34.8665	36.2549	39.3784	41.3165	43.7387	46.5657	50.0062	54.3748	55.4337
SEM	0	0	0	0	0	0	0	0	0.727273	3.1688	5.12053	7.68115	8.91178	9.84777	10.1903	9.77296	9.97981	10.3118	10.5635	9.55688	9.47733	8.66703	6.94429	6.31854	5.7747	5.51407	6.13337	7.24552	8.37568	9.24452	9.2639	9.83878	10.1312	10.1958	10.4162	10.4781	10.5961	10.6014	10.5126	10.9313	11.873	12.4574	13.1877	14.0401	15.0774	16.3946	16.7139

[truncated: 25 more sheets: Fig 4C, Fig 4D, Suppl-Fig 4K, Suppl-Fig 4L, Suppl-Fig 4M, Suppl-Fig 4N, Suppl-Fig 4O, Suppl Fig 8A, Suppl Fig 8B, Suppl Fig 8C, Suppl Fig 8D, Suppl-Fig 9A, Suppl-Fig 9B, Suppl-Fig 9C, Suppl-Fig 9D, Suppl-Fig 9E, Suppl-Fig 9F, Suppl-Fig 9G, Suppl-Fig 9H, Suppl-Fig 10A …]
